# Supplementary material for: Impact of a Multicomponent Intervention to Build Capacity of Public Health Workers to Make Algorithmic Diagnosis and Management of High-Risk Pregnancies in Uttar Pradesh, India: Protocol for a Matched-Control, Before-After, Quasi-Experimental Study With a Mixed Methods Design
Source: JMIR Res Protoc. 2025 Dec 9;14:e74993. doi: 10.2196/74993 (PMC12690279; doi:10.2196/74993)
Supplement: Multimedia Appendix 8 [file resprot-v14-e74993-s008.xlsx]

## Sheet: Sheet1
	Annexure -7
	TREND checklist for Evaluating IHRPTM program's impact on Outcomes in Uttar Pradesh, India
TREND Item	Description	Reported (Yes/No/NA)
Title and Abstract	Title states study design and abstract summarizes design, participants, intervention, control, outcomes, and results.	Yes
Background	Provide scientific background, rationale, and justification for quasi-experimental design.	Yes
Objectives	Clearly state primary and secondary objectives.	No
Participants (Eligibility & Recruitment)	Eligibility criteria, recruitment methods, and study setting.	Yes
Interventions	Describe intervention and control conditions in detail (delivery, provider, intensity, duration).	Yes
Outcomes	Specify primary and secondary outcomes, measurement tools, timing, validity/reliability.	Yes
Sample Size	Report sample size calculation and assumptions.	Yes
Assignment Method	Describe allocation/assignment method (non-random, purposive, matching).	Yes
Unit of Analysis	Specify unit of analysis (individual, group, cluster).	Yes
Blinding	Report blinding of outcome assessors, analysts, and participants if applicable.	NA
Statistical Methods	Detail statistical methods including baseline adjustment, DiD, ANCOVA, handling missing data.	Yes
Participant Flow	Flow of participants through stages (baseline, follow-up, exclusions).	NA
Recruitment Dates	Dates of recruitment and follow-up periods.	Yes
Baseline Data	Baseline characteristics compared between intervention and control arms.	Yes
Numbers Analyzed	Report denominators and handling of missing data in analyses.	Yes
Outcomes and Estimation	Report results with effect estimates, CI, and significance.	Yes
Ancillary Analyses	Describe subgroup and sensitivity analyses.	Yes
Adverse Events	Report any adverse events or unintended effects.	Yes
Interpretation	Interpretation of results in light of study design, limitations, and confounding.	Yes
Generalisability	Discuss external validity and generalisability.	Yes
Limitations	State limitations including design, measurement, and confounding.	Yes
Funding	State funding source(s) and role.	Yes
Ethical Issues	Report ethical approvals, informed consent, trial registration (if any).	Yes
